# Supplementary material for: Grafted Sertoli Cells Exert Immunomodulatory Non-Immunosuppressive Effects in Preclinical Models of Infection and Cancer
Source: Cells. 2024 Mar 19;13(6):544. doi: 10.3390/cells13060544 (PMC10969358; doi:10.3390/cells13060544)
Supplement: Supplementary file 1 [file cells-13-00544-s001.zip]

Archive with 1 entries (1 files):
- cells-2882273-suppl.pdf
